# Supplementary material for: Hyperuricemia during Pregnancy Leads to a Preeclampsia-Like Phenotype in Mice
Source: Cells. 2022 Nov 21;11(22):3703. doi: 10.3390/cells11223703 (PMC9688737; doi:10.3390/cells11223703)
Supplement: Supplementary file 1 [file cells-11-03703-s001.zip]

Archive with 1 entries (1 files):
- cells-1977784-supplementary.pdf
